# Supplementary material for: Comparative mitogenome research revealed the phylogenetics and evolution of the superfamily Tenebrionoidea (Coleoptera: Polyphage)
Source: Ecol Evol. 2024 Jun 25;14(6):e11520. doi: 10.1002/ece3.11520 (PMC11199344; doi:10.1002/ece3.11520)
Supplement: Supplementary file 7 — Table S1. [file ECE3-14-e11520-s010.xlsx]

## Sheet: Table 1
Supplementary Table S1. Taxonomic and collecting information of newly sequenced 19 species in Tenebrionoidea in this study.
No.	Family	Subfamily	Species	Accession no.†	Collected location	Date
1	Tenebrionidae	Tenebrioninae	Plesiophthalmus longipes	MT554374	Paishan Village, Miaoba Town, Chengkou County, Chongqing [108º61'E, 31º85'N]	30, Jul, 2017
2			Plesiophthalmus pallidicrus	OL825706	Lanxi Village, Lantian Township, Chengkou County, Chongqing [108º89'E, 31º92'N]	25, Jul, 2017
3	Lagriidae	Lagriinae	Cerogria kikuchii	OL960539	Jiguan Mountain, Chongzhou County, Sichuan [103º39'E, 30º80'N]	15, Jun, 2016
4			Cerogira janthinipennis	OL998638	Sanyuan Village, Zhouxi Township, Chengkou County, Chongqing [108º48'E, 31º80'N]	13, Jul, 2017
5			Cerogria pachycera	OL944019	Longwanggou, Jiming Township, Chengkou County, Chongqing [108º57'E, 31º73'N]	23, Jun, 2017
6			Aulonogria discolora	OM112213	Yuanjia Mountain, Anban Town, Zhenyuan County, Yunnan [100º89'E, 23º86'N]	4, Jul, 2017
7			Xenocerogria ruficollis	OM048757	Jiguan Mountain, Chongzhou County, Sichuan [103º39'E, 30º80'N]	18, Jun, 2016
8			Lagria nigricollis	OL998637	Maofeng Mountain, Guangzhou [113º48'E, 23º33'N]	18, Jun, 2018
9			Lagria ophthalmica	OL944018	Jiguan Mountain, Chongzhou County, Sichuan [103º39'E, 30º80'N]	18, Jun, 2016
10		Statirinae	Chlorophila semenowi	OM048758	Shaoyaogou,Jiguan Mountain, Chongzhou County, Sichuan [103º39'E, 30º80'N]	30, May, 2016
11			Anisostira rugipennis	OM112214	Gaojiagou, Gecheng Street, Chengkou County, Chongqing [108º68'E, 31º95'N]	19, Jul, 2017
12			Taiwanolagria merkli	OM112211	Dahan Mountain, Chunri Township, Pingtung County, Taiwan [120°75'E, 22°40'N]	5, Apr, 2018
13			Casnonidea terminata	OM112212	Girls Camp, Borneo Jungle, Malaysia [116°48'E, 39°96'N]	11, Feb, 2018
14	Meloidae	Nemognathinae	Zonitoschema japonica	MT548781	Maoping Community, Fuxing Street, Chengkou County, Chongqing [108º69'E, 31º93'N]	30, Jun, 2017
15		Meloinae	Hycleus dorsetiferus	MZ326720	Beihai Mangrove Ecological Tourism Zone, Guangxi [109º21'E, 21º42'N]	25, Aug, 2018
16	Oedemeridae	Oedemerinae	Nacerdes potanini	MT554395	Cangping Village, Beiping Township, Chengkou County, Chongqing [108º80'E, 31º98'N]	4, Jul, 2017
17			Nacerdes holzschuhi	OL752781	Shanhe Village, Lantian Township, Chengkou County, Chongqing [108º89'E, 31º92'N]	3, Jul, 2017
18			Ascleranoncodes sp.	OL825708	Shengjiaping, Dongan Township, Chengkou County, Chongqing [109º24'E, 31º79'N]	16, Jun, 2017
19	Pyrochroidae		Pyrochroidea sp.	MT554394	Jianjiawan, Longtian Township, Chengkou County, Chongqing [108º64'E, 31º97'N]	20, Jun, 2017
† GenBank database accession number.
