# Supplementary material for: Comparative mitogenome research revealed the phylogenetics and evolution of the superfamily Tenebrionoidea (Coleoptera: Polyphage)
Source: Ecol Evol. 2024 Jun 25;14(6):e11520. doi: 10.1002/ece3.11520 (PMC11199344; doi:10.1002/ece3.11520)
Supplement: Supplementary file 8 — Table S2. [file ECE3-14-e11520-s008.xlsx]

## Sheet: Sheet1
Supplementary Table S2. The best models and partitions calculated by PartitionFinder2.
Method	Dataset	Subset	SubsetPartitions	BestModel
ML	AA	P1	atp6, nad2, nad3	MTART+I+G+F
		P2	nad6, atp8	MTMAM+I+G+F
		P3	cox1	MTART+I+G
		P4	cox2, cox3, cytb	MTART+I+G+F
		P5	nad1, nad4, nad4l, nad5	MTART+I+G+F
	PCG12	P1	cytb_codon1, atp6_codon1, cox3_codon1	GTR+I+G
		P2	cytb_codon2, atp6_codon2	GTR+I+G
		P3	atp8_codon1	TIM+I+G
		P4	atp8_codon2	TVM+I+G
		P5	cox1_codon1	GTR+I+G
		P6	cox1_codon2	GTR+I+G
		P7	cox2_codon1	GTR+I+G
		P8	cox2_codon2	TVM+I+G
		P9	cox3_codon2	GTR+I+G
		P10	nad1_codon1	GTR+I+G
		P11	nad1_codon2	GTR+I+G
		P12	nad2_codon1	GTR+I+G
		P13	nad2_codon2, nad3_codon2	GTR+I+G
		P14	nad3_codon1	GTR+I+G
		P15	nad4l_codon1, nad4_codon1	GTR+I+G
		P16	nad4l_codon2	TVM+I+G
		P17	nad4_codon2, nad5_codon2	GTR+I+G
		P18	nad5_codon1	GTR+I+G
		P19	nad6_codon1	GTR+I+G
		P20	nad6_codon2	GTR+I+G
BI	AA	P1	atp6, nad1, cox3	MTREV+I+G
		P2	atp8	MTREV+G
		P3	cox1	MTMAM+I+G
		P4	cox2	MTMAM+I+G
		P5	cytb	MTREV+I+G
		P6	nad2	MTREV+I+G
		P7	nad3	MTREV+I+G
		P8	nad4l	MTMAM+I+G
		P9	nad4, nad5	MTREV+I+G
		P10	nad6	MTMAM+I+G
	PCG12	P1	cytb_codon1, atp6_codon1, cox3_codon1	GTR+I+G
		P2	cytb_codon2, atp6_codon2	GTR+I+G
		P3	atp8_codon1	GTR+I+G
		P4	atp8_codon2	GTR+G
		P5	cox1_codon1	GTR+I+G
		P6	cox1_codon2	GTR+I+G
		P7	cox2_codon1	GTR+I+G
		P8	cox2_codon2	GTR+I+G
		P9	cox3_codon2	GTR+I+G
		P10	nad1_codon1	GTR+I+G
		P11	nad1_codon2	GTR+I+G
		P12	nad2_codon1	GTR+I+G
		P13	nad2_codon2, nad3_codon2	GTR+I+G
		P14	nad3_codon1	GTR+I+G
		P15	nad4l_codon1, nad4_codon1	GTR+I+G
		P16	nad4l_codon2	GTR+I+G
		P17	nad4_codon2, nad5_codon2	GTR+I+G
		P18	nad5_codon1	GTR+I+G
		P19	nad6_codon1	GTR+I+G
		P20	nad6_codon2	GTR+I+G
