# Supplementary material for: Comparative mitogenome research revealed the phylogenetics and evolution of the superfamily Tenebrionoidea (Coleoptera: Polyphage)
Source: Ecol Evol. 2024 Jun 25;14(6):e11520. doi: 10.1002/ece3.11520 (PMC11199344; doi:10.1002/ece3.11520)
Supplement: Supplementary file 9 — Table S3. [file ECE3-14-e11520-s003.xlsx]

## Sheet: Additional Table 3
Supplementary Table S3. Base composition, AT-skew, GC-skew and total length (bp) of PCGs and full genome of the 90 species in Tenebrionoidea.
Species	PCGs								Full genome
	T(U)	C	A	G	A+T	AT-skew	GC-skew	Total bp	T(U)	C	A	G	A+T	AT-skew	GC-skew	Total bp
Adelium sp.	41.15	14.5	29.9	14.45	71.05	-0.1515	0.0225	11103	31.4	16.7	41.3	10.6	72.7	0.137	-0.222	16449
Aderidae sp.	44.05	11	33.4	11.6	77.45	-0.137	0.0585	11058	38.4	14.7	38.7	8.2	77.1	0.004	-0.285	12513
Alphitobius diaperinus	41.55	14.4	29.6	14.4	71.15	-0.162	0.0235	11115	31.2	17.4	41.3	10.2	72.5	0.139	-0.262	15511
Anaspis sp.	42.25	13.6	30.3	13.95	72.55	-0.161	0.035	11082	39.6	9.9	34.2	16.3	73.8	-0.072	0.247	14278
Anisostira rugipennis	40.85	15.1	28.35	15.6	69.2	-0.1775	0.046	11019	33.7	19.1	37.3	9.9	71	0.052	-0.316	16083
Anthicidae sp.	44.85	10.35	33.4	11.3	78.25	-0.1445	0.0585	10920	37.9	12.6	41.2	8.1	79.1	0.041	-0.214	15670
Anthicidae sp. 1	40.85	14.4	30.4	14.35	71.25	-0.1405	0.024	11112	31	17.6	41.6	9.8	72.6	0.146	-0.285	15688
Asbolus verrucosus	38.9	16.35	28.65	16.1	67.55	-0.141	0.0245	11052	28	20.6	41.6	9.7	69.6	0.195	-0.362	15828
Ascleranoncodes sp.	43.95	11.85	31.95	12.25	75.9	-0.155	0.048	11073	36.7	14.3	40.6	8.5	77.3	0.051	-0.254	15710
Aulonogria discolora	46.9	9.5	32.8	10.85	79.7	-0.1775	0.068	10848	41.2	10.8	38.9	9.1	80.1	-0.029	-0.082	16291
Blaps rhynchoptera	42.35	14	29.65	13.95	72	-0.172	0.017	11115	31.8	16.3	41.6	10.3	73.4	0.134	-0.226	16149
Borboresthes tibialis	42.05	13.75	30.4	13.85	72.45	-0.156	0.0155	11061	32.2	15.7	41.4	10.7	73.6	0.125	-0.19	15377
Casnonidea terminata	37.05	20.1	23.65	19.1	60.7	-0.206	0.0045	11037	25.4	25	37.3	12.3	62.7	0.19	-0.338	15497
Cerogira janthinipennis	46.35	10.15	31.9	11.6	78.25	-0.185	0.067	11007	41.6	10.8	37.7	9.9	79.3	-0.048	-0.044	15529
Cerogira popularis	46.35	9.75	32.7	11.15	79.05	-0.1735	0.0705	11082	41.8	10.5	38.2	9.6	80	-0.045	-0.043	15465
Cerogria kikuchii	46.3	10.35	31.75	11.55	78.05	-0.1865	0.058	10989	40.5	11	38.1	10.3	78.6	-0.031	-0.033	14777
Cerogria pachycera	46.5	9.55	33.25	10.7	79.75	-0.1665	0.057	11031	41.7	9.8	38.8	9.7	80.5	-0.035	-0.004	15660
Chlorophila portschinski	38	18.25	26.3	17.45	64.3	-0.1715	0.0085	11052	27.5	22.7	39.2	10.6	66.7	0.176	-0.363	15833
Chlorophila semenowi	38.1	18.15	26.35	17.4	64.45	-0.172	0.011	11040	27.1	22.8	39.2	10.8	66.3	0.182	-0.356	15711
Ciidae sp.	41.25	14	30.25	14.5	71.5	-0.1495	0.04	11109	31.1	18.6	40.7	9.6	71.8	0.133	-0.321	13092
Cteniopinus hypocrita	43.1	12.6	31.1	13.2	74.2	-0.1565	0.041	11073	31.8	14.9	43.8	9.5	75.6	0.159	-0.218	16046
Cteniopinus ruber	42.55	12.9	31.2	13.35	73.75	-0.1485	0.035	11118	31.3	15.2	43.9	9.5	75.2	0.167	-0.23	16010
Cteniopus sp.	42.3	13.5	30.45	13.7	72.75	-0.159	0.0225	11040	32.2	15.2	42.6	10	74.8	0.139	-0.206	15827
Cyrtanaspis phalerata	45.6	10.55	32.4	11.4	78	-0.168	0.0625	11037	39.5	12.7	40	7.8	79.5	0.007	-0.238	15932
Epicauta aptera	38.45	17.35	27.25	16.95	65.7	-0.167	0.009	11031	31.9	20.1	35.6	12.5	67.5	0.054	-0.234	15645
Epicauta chinensis	40.2	15.5	28.7	15.55	68.9	-0.1645	0.02	11115	33.4	18.3	36.9	11.3	70.3	0.051	-0.236	15717
Epicauta gorhami	39.55	16.45	27.9	16.15	67.45	-0.169	0.0115	11124	32.9	18.8	36.3	12	69.2	0.05	-0.22	15691
Epicauta tibialis	39.05	16.9	27.6	16.45	66.65	-0.168	0.004	11124	32.2	19.6	36.1	12.1	68.3	0.058	-0.236	15716
Exostira schroederi	41.5	14.45	29.45	14.6	70.95	-0.1655	0.041	11046	33.5	18	39	9.5	72.5	0.075	-0.311	15985
Gonocephalum kochi	41.85	13.7	30.25	14.15	72.1	-0.156	0.0375	11112	32.4	16.6	41.1	10	73.5	0.119	-0.248	15825
Gonocephalum sp.	41.5	14.25	29.6	14.7	71.1	-0.1625	0.041	11112	31.9	17.5	40.6	10.1	72.5	0.121	-0.268	15836
Heterotarsus carinula	41.85	13.45	30.8	13.85	72.65	-0.147	0.0315	11049	32.2	15.8	41.6	10.4	73.8	0.127	-0.206	16861
Hycleus cichorii	40.1	16.1	28.4	15.4	68.5	-0.1675	0.0005	11121	33.5	18.6	36.5	11.5	70	0.043	-0.238	15847
Hycleus dorsetiferus	41.4	14.8	29.45	14.3	70.85	-0.165	0.0075	11079	34.2	17.7	37.8	10.3	72	0.05	-0.268	15930
Hycleus marcipoli	41.3	14.85	29.55	14.25	70.85	-0.1615	0.004	11124	34.2	17.8	37.7	10.3	71.9	0.049	-0.267	15923
Hycleus phaleratus	40.05	16.25	28.25	15.45	68.3	-0.1685	-0.0015	11127	32.9	19.1	37	11	69.9	0.059	-0.269	16003
Ischnomera caerulea	42.6	12.75	30.8	13.85	73.4	-0.1585	0.0645	11103	35.5	16.9	37.9	9.7	73.4	0.032	-0.274	12524
Lagria nigricollis	46.75	9.4	33.4	10.5	80.15	-0.167	0.06	10983	40.7	10.2	39.8	9.3	80.5	-0.011	-0.044	14975
Lagria ophthalmica	46.9	10	32.4	10.7	79.3	-0.1825	0.0415	10998	40.4	10.8	39.9	8.9	80.3	-0.007	-0.094	16043
Lagria rufipennis	45.65	10.55	32.7	11.15	78.35	-0.165	0.0285	11010	39.7	10.8	39.6	9.9	79.3	-0.001	-0.044	15465
Lissodema cursor	44.5	10.5	33.5	11.5	78	-0.14	0.069	11049	39.9	12.5	40	7.7	79.9	0.001	-0.235	15684
Lytta caraganae	40.35	15.65	29.05	14.9	69.4	-0.1585	0.0005	11115	33.5	18	37.6	10.9	71.1	0.058	-0.246	15636
Metoecus javanus	42.8	12.4	31.05	13.7	73.85	-0.156	0.074	11118	35	15.6	40.6	8.9	75.6	0.074	-0.274	16109
Mordella atrata	41.85	14.25	29.35	14.55	71.2	-0.173	0.032	11064	33.5	17.6	38.5	10.4	72	0.069	-0.256	15540
Mordellidae sp.	42.1	13.7	30.3	13.9	72.4	-0.1585	0.0315	10968	32.7	16.8	41	9.5	73.7	0.112	-0.277	16043
Mordellochroa milleri	41.9	14.65	28.35	15.05	70.25	-0.1885	0.0305	10986	33.3	17.1	38.8	10.8	72.1	0.076	-0.227	15760
Morphostenophanes sinicus	37.45	17.55	27	18	64.45	-0.159	0.0225	11097	28.5	22	37.9	11.7	66.4	0.141	-0.307	15662
Morphostenophanes yunnanus	36.85	18.35	25.7	19.1	62.55	-0.1725	0.034	11097	26.8	23.4	37.9	11.9	64.7	0.172	-0.326	15690
Mylabris aulica	39.45	17.05	27.75	15.7	67.2	-0.172	-0.024	11127	33.5	18.6	35.5	12.4	69	0.03	-0.2	15758
Mylabris calida	41.85	14.05	29.95	14.15	71.8	-0.1635	0.0235	11124	34.8	16.9	37.5	10.8	72.3	0.037	-0.222	15149
Nacerdes carniolica	44.65	11.2	31.95	12.15	76.6	-0.1625	0.068	10992	36.7	14	41.3	8	78	0.059	-0.272	15568
Nacerdes holzschuhi	44	11.8	31.55	12.65	75.55	-0.1625	0.059	11046	36.8	14.6	40	8.5	76.8	0.042	-0.265	15545
Nacerdes potanini	43.45	12.4	31.05	13.15	74.5	-0.164	0.056	11100	35.7	15.6	40.2	8.5	75.9	0.058	-0.295	15545
Nalassus laevioctostriatus	41.35	14.35	29.45	14.8	70.8	-0.163	0.04	11136	32.1	18	40.3	9.6	72.4	0.112	-0.304	15529
Opatrum sabulosum	41.9	13.75	30.2	14.2	72.1	-0.157	0.045	11109	31.9	17.1	41.5	9.5	73.4	0.131	-0.286	16079
Opatrum subaratum	41.65	14.15	29.4	14.85	71.05	-0.1675	0.0475	11019	32.3	17.5	40.2	10	72.5	0.109	-0.272	15828
Paramarygmus sp.	41.1	14.8	29.2	14.9	70.3	-0.1615	0.0385	11124	41	8.9	30.9	19.2	71.9	-0.141	0.366	15884
Pelecotoma fennica	42.2	13.8	29.25	14.75	71.45	-0.179	0.052	10920	35.1	18	38.3	8.4	73.4	0.044	-0.364	15946
Platydema sp.	42.3	13.4	30.3	14	72.6	-0.1615	0.041	11082	33.5	15.9	41.1	9.5	74.6	0.102	-0.252	16028
Plesiophthalmus longipes	39.75	16	28.35	15.9	68.1	-0.157	0.0295	11121	27.8	20.3	42.4	9.5	70.2	0.208	-0.364	15772
Plesiophthalmus pallidicrus	41.7	14.15	29.7	14.4	71.4	-0.1605	0.039	11058	30.8	17.8	42.3	9.1	73.1	0.157	-0.324	15698
Promethis valgipes	39.5	16.75	27.05	16.65	66.55	-0.181	0.0125	11121	40.6	11.8	27.9	19.7	68.5	-0.184	0.254	15801
Prostomis sp.	42.4	13.8	29.2	14.6	71.6	-0.18	0.0495	11085	32.9	17.4	39.3	10.4	72.2	0.087	-0.251	13275
Pyrochroidae sp.	45.95	8.75	34.95	10.35	80.9	-0.136	0.101	11127	41.4	10.8	40.2	7.7	81.6	-0.015	-0.166	15307
Scaphidema metallicum	40.35	15.05	28.65	15.95	69	-0.163	0.0545	10974	28.2	21	41.2	9.7	69.4	0.188	-0.369	12511
Schizotus pectinicornis	46	8.75	35	10.25	81	-0.136	0.092	11133	41.6	10.9	39.9	7.6	81.5	-0.021	-0.178	15513
Scraptia sp.	43.25	12	31.7	13.05	74.95	-0.152	0.06	11058	36.5	14.7	39.7	9.1	76.2	0.043	-0.234	15752
Stenomorpha consobrina	41.55	13.85	30.8	13.8	72.35	-0.1435	0.026	11112	33.1	16.6	41	9.2	74.1	0.106	-0.285	16243
Stenomorpha obovata	41.2	14.7	29.2	14.85	70.4	-0.163	0.0385	11127	31.7	18.2	40.4	9.7	72.1	0.121	-0.306	16223
Stricticollis tobias	41.75	13.25	31.6	13.4	73.35	-0.135	0.031	11031	35	15.7	40	9.3	75	0.067	-0.253	15597
Strongylium Kulzeri	40.75	14.9	28.7	15.6	69.45	-0.168	0.042	11064	29.8	18.7	41.3	10.2	71.1	0.161	-0.294	15808
Strongylium nakanei	40.55	15.9	27.95	15.65	68.5	-0.177	0.0125	11064	28.6	19.6	41.2	10.6	69.8	0.18	-0.3	15801
Strongylium pinfaense	39.05	16.8	27.45	16.7	66.5	-0.163	0.028	11052	26.7	21.7	41.7	9.9	68.4	0.219	-0.375	15812
Strongylium suspicax	40.75	15	28.4	15.95	69.15	-0.1725	0.051	11121	28.2	19.9	41.1	10.8	69.3	0.186	-0.295	12561
Taiwanolagria merkli	40.35	16.05	28.05	15.65	68.4	-0.175	0.0205	11043	32.1	19.7	37.7	10.4	69.8	0.08	-0.308	16276
Tenebrio molitor	40.25	15.35	29.65	14.75	69.9	-0.1435	0.0035	11115	28.8	17.6	43.6	10	72.4	0.205	-0.274	15785
Tenebrio obscurus	40.8	15.05	29.3	14.85	70.1	-0.1565	0.0125	11121	29.4	17.2	43.3	10.1	72.7	0.192	-0.259	15771
Tetratoma fungorum	45.05	11.35	31.55	12.05	76.6	-0.174	0.045	11001	37.8	13.2	39.9	9	77.7	0.027	-0.19	15089
Tomoxia bucephala	40	16.3	27.85	15.9	67.85	-0.172	0.01	11028	29.5	18.9	40.1	11.4	69.6	0.152	-0.248	15501
Tribolium audax	41.45	13.8	30.8	13.9	72.25	-0.142	0.031	11121	32.8	16.8	40.8	9.6	73.6	0.11	-0.274	15925
Tribolium castaneum	40.45	15.05	29.4	15.1	69.85	-0.1515	0.031	11124	31.9	18.5	39.8	9.8	71.7	0.109	-0.305	15881
Tribolium confusum	41.45	14.05	30.1	14.4	71.55	-0.153	0.0455	11112	31.9	17.8	41	9.4	72.9	0.125	-0.311	15813
Trictenotoma davidi	42.4	12.55	31.85	13.2	74.25	-0.139	0.058	11136	36	15.1	39.9	9	75.9	0.052	-0.252	15910
Uloma sp.	41.4	14.3	29.5	14.8	70.9	-0.162	0.0505	11142	31.5	18.5	40.6	9.3	72.1	0.126	-0.329	15909
Ulomoides dermestoides	41.75	14.9	28.5	14.85	70.25	-0.1825	0.0285	11106	31.1	18.5	41	9.4	72.1	0.137	-0.328	15434
Usechus lacerta	44.8	10.55	33.55	11.1	78.35	-0.141	0.045	11001	36.6	12.6	42.7	8	79.3	0.076	-0.224	15289
Vincenzellus ruficollis	45.1	10.25	33.3	11.35	78.4	-0.15	0.074	10995	40.3	12.2	39.6	7.8	79.9	-0.008	-0.221	15754
Xenocerogria ruficollis	46.95	9.95	32.4	10.7	79.35	-0.184	0.0425	10983	40.4	10.8	40	8.9	80.4	-0.005	-0.097	16060
Zonitoschema japonica	41.65	13.6	31.4	13.3	73.05	-0.137	0.0045	11121	34.6	15.1	39.8	10.5	74.4	0.07	-0.181	15623
Zophobas atratus	41.75	14.6	28.6	15.05	70.35	-0.1815	0.0405	11100	31.4	18.5	40.6	9.5	72	0.127	-0.319	15494
The 19 species newly-sequenced in this study are highlighted in red.
